# Supplementary material for: Steam-Assisted Ammonolysis of MoO2 as a Synthetic Pathway to Oxygenated δ-MoN
Source: Materials (Basel). 2025 May 17;18(10):2340. doi: 10.3390/ma18102340 (PMC12113219; doi:10.3390/ma18102340)
Supplement: Supplementary file 1 [file materials-18-02340-s001.zip]

Archive with 1 entries (1 files):
- materials-3590588-supplementary.pdf
